# Supplementary material for: Dietary and Smoking Acrylamide and Prostate Cancer Risk: CAPLIFE Study
Source: Nutrients. 2024 Mar 14;16(6):836. doi: 10.3390/nu16060836 (PMC10975556; doi:10.3390/nu16060836)
Supplement: Supplementary file 1 [file nutrients-16-00836-s001.zip]

Archive with 1 entries (1 files):
- nutrients-2878490-supplementary.pdf
